# Supplementary material for: Gut Microbiota Functional Traits, Blood pH, and Anti-GAD Antibodies Concur in the Clinical Characterization of T1D at Onset
Source: Int J Mol Sci. 2022 Sep 6;23(18):10256. doi: 10.3390/ijms231810256 (PMC9499637; doi:10.3390/ijms231810256)
Supplement: Supplementary file 1 [file ijms-23-10256-s001.zip]

Archive with 1 entries (1 files):
- ijms-1871357-supplementary.pdf
